# Supplementary material for: Monocyte Subsets Coregulate Inflammatory Responses by Integrated Signaling through TNF and IL-6 at the Endothelial Cell Interface
Source: J Immunol. 2017 Feb 13;198(7):2834–43. doi: 10.4049/jimmunol.1601281 (PMC5357784; doi:10.4049/jimmunol.1601281)
Supplement: Data Supplement [file JI_1601281.zip]

Archive with 2 entries (2 files):
- JI_1601281_Supplemental_Figures_1.pdf
- manifest.xml
